# Supplementary material for: Measuring rewilding progress
Source: Philos Trans R Soc Lond B Biol Sci. 2018 Oct 22;373(1761):20170433. doi: 10.1098/rstb.2017.0433 (PMC6231071; doi:10.1098/rstb.2017.0433)
Supplement: Data [file rstb20170433supp2.xlsx]

## Sheet: Figure 2a
axis	variable_type	indicator	location	time_period	score
H	inputs and outputs	Supplementary feeding to wildlife (>5kg in size)	Millingerwaard	baseline	1
H	inputs and outputs	Population reinforcement	Millingerwaard	baseline	1
H	inputs and outputs	Farmland production	Millingerwaard	baseline	0.1
H	inputs and outputs	Forestry production	Millingerwaard	baseline	0
H	inputs and outputs	Grasslands production	Millingerwaard	baseline	0.425
H	inputs and outputs	Mining	Millingerwaard	baseline	0.09
H	inputs and outputs	Harvesting of terrestrial wildlife	Millingerwaard	baseline	1
H	inputs and outputs	Harvesting of aquatic wildlife	Millingerwaard	baseline	0.5
H	inputs and outputs	Carrion removal	Millingerwaard	baseline	1
H	inputs and outputs	Deadwood removal	Millingerwaard	baseline	1
E	natural_disturb	Avalanche or rock slide regimes	Millingerwaard	baseline	NA
E	natural_disturb	Fire regimes	Millingerwaard	baseline	NA
E	natural_disturb	Hydrological regimes	Millingerwaard	baseline	0
E	natural_disturb	Natural pest and mortality regimes	Millingerwaard	baseline	1
E	connectivity	Terrestrial landscape connectivity	Millingerwaard	baseline	1
E	connectivity	Aquatic connectivity	Millingerwaard	baseline	0.5
E	connectivity	Spontaneous vegetation dynamics	Millingerwaard	baseline	0.055
E	connectivity	Invasive species	Millingerwaard	baseline	1
E	trophic	Large species	Millingerwaard	baseline	0.075
H	inputs and outputs	Supplementary feeding to wildlife (>5kg in size)	Ibera	baseline	0
H	inputs and outputs	Population reinforcement	Ibera	baseline	0
H	inputs and outputs	Farmland production	Ibera	baseline	0.0266667
H	inputs and outputs	Forestry production	Ibera	baseline	0
H	inputs and outputs	Grasslands production	Ibera	baseline	0.4
H	inputs and outputs	Mining	Ibera	baseline	0
H	inputs and outputs	Harvesting of terrestrial wildlife	Ibera	baseline	0.8
H	inputs and outputs	Harvesting of aquatic wildlife	Ibera	baseline	0.2
H	inputs and outputs	Carrion removal	Ibera	baseline	0
H	inputs and outputs	Deadwood removal	Ibera	baseline	0
E	natural_disturb	Avalanche or rock slide regimes	Ibera	baseline	NA
E	natural_disturb	Fire regimes	Ibera	baseline	0
E	natural_disturb	Hydrological regimes	Ibera	baseline	0.7
E	natural_disturb	Natural pest and mortality regimes	Ibera	baseline	1
E	connectivity	Terrestrial landscape connectivity	Ibera	baseline	1
E	connectivity	Aquatic connectivity	Ibera	baseline	1
E	connectivity	Spontaneous vegetation dynamics	Ibera	baseline	0.017
E	connectivity	Invasive species	Ibera	baseline	1
E	trophic	Large species	Ibera	baseline	0.171333
H	inputs and outputs	Supplementary feeding to wildlife (>5kg in size)	SNP	baseline	1
H	inputs and outputs	Population reinforcement	SNP	baseline	1
H	inputs and outputs	Farmland production	SNP	baseline	0
H	inputs and outputs	Forestry production	SNP	baseline	0
H	inputs and outputs	Grasslands production	SNP	baseline	0
H	inputs and outputs	Mining	SNP	baseline	0
H	inputs and outputs	Harvesting of terrestrial wildlife	SNP	baseline	0
H	inputs and outputs	Harvesting of aquatic wildlife	SNP	baseline	0
H	inputs and outputs	Carrion removal	SNP	baseline	0
H	inputs and outputs	Deadwood removal	SNP	baseline	0
E	natural_disturb	Avalanche or rock slide regimes	SNP	baseline	0.5
E	natural_disturb	Fire regimes	SNP	baseline	0
E	natural_disturb	Hydrological regimes	SNP	baseline	1
E	natural_disturb	Natural pest and mortality regimes	SNP	baseline	1
E	connectivity	Terrestrial landscape connectivity	SNP	baseline	0.506
E	connectivity	Aquatic connectivity	SNP	baseline	1
E	connectivity	Spontaneous vegetation dynamics	SNP	baseline	0.286
E	connectivity	Invasive species	SNP	baseline	1
E	trophic	Large species	SNP	baseline	0.116
H	inputs and outputs	Supplementary feeding to wildlife (>5kg in size)	Millingerwaard	current	0.1
H	inputs and outputs	Population reinforcement	Millingerwaard	current	0.1
H	inputs and outputs	Farmland production	Millingerwaard	current	0
H	inputs and outputs	Forestry production	Millingerwaard	current	0
H	inputs and outputs	Grasslands production	Millingerwaard	current	0
H	inputs and outputs	Mining	Millingerwaard	current	0.05
H	inputs and outputs	Harvesting of terrestrial wildlife	Millingerwaard	current	0.5
H	inputs and outputs	Harvesting of aquatic wildlife	Millingerwaard	current	0.1
H	inputs and outputs	Carrion removal	Millingerwaard	current	0.8
H	inputs and outputs	Deadwood removal	Millingerwaard	current	1
E	natural_disturb	Avalanche or rock slide regimes	Millingerwaard	current	NA
E	natural_disturb	Fire regimes	Millingerwaard	current	NA
E	natural_disturb	Hydrological regimes	Millingerwaard	current	0.5
E	natural_disturb	Natural pest and mortality regimes	Millingerwaard	current	0
E	connectivity	Terrestrial landscape connectivity	Millingerwaard	current	1
E	connectivity	Aquatic connectivity	Millingerwaard	current	0.9
E	connectivity	Spontaneous vegetation dynamics	Millingerwaard	current	0.115
E	connectivity	Invasive species	Millingerwaard	current	1
E	trophic	Large species	Millingerwaard	current	0.334
H	inputs and outputs	Supplementary feeding to wildlife (>5kg in size)	Ibera	current	0.5
H	inputs and outputs	Population reinforcement	Ibera	current	1
H	inputs and outputs	Farmland production	Ibera	current	0
H	inputs and outputs	Forestry production	Ibera	current	0
H	inputs and outputs	Grasslands production	Ibera	current	0
H	inputs and outputs	Mining	Ibera	current	0
H	inputs and outputs	Harvesting of terrestrial wildlife	Ibera	current	0.5
H	inputs and outputs	Harvesting of aquatic wildlife	Ibera	current	0
H	inputs and outputs	Carrion removal	Ibera	current	0
H	inputs and outputs	Deadwood removal	Ibera	current	0
E	natural_disturb	Avalanche or rock slide regimes	Ibera	current	NA
E	natural_disturb	Fire regimes	Ibera	current	0.5
E	natural_disturb	Hydrological regimes	Ibera	current	0.8
E	natural_disturb	Natural pest and mortality regimes	Ibera	current	1
E	connectivity	Terrestrial landscape connectivity	Ibera	current	1
E	connectivity	Aquatic connectivity	Ibera	current	1
E	connectivity	Spontaneous vegetation dynamics	Ibera	current	0.1
E	connectivity	Invasive species	Ibera	current	1
E	trophic	Large species	Ibera	current	0.433
H	inputs and outputs	Supplementary feeding to wildlife (>5kg in size)	SNP	current	0
H	inputs and outputs	Population reinforcement	SNP	current	0
H	inputs and outputs	Farmland production	SNP	current	0
H	inputs and outputs	Forestry production	SNP	current	0
H	inputs and outputs	Grasslands production	SNP	current	0
H	inputs and outputs	Mining	SNP	current	0
H	inputs and outputs	Harvesting of terrestrial wildlife	SNP	current	0
H	inputs and outputs	Harvesting of aquatic wildlife	SNP	current	0
H	inputs and outputs	Carrion removal	SNP	current	0
H	inputs and outputs	Deadwood removal	SNP	current	0
E	natural_disturb	Avalanche or rock slide regimes	SNP	current	0.5
E	natural_disturb	Fire regimes	SNP	current	0.5
E	natural_disturb	Hydrological regimes	SNP	current	0.5
E	natural_disturb	Natural pest and mortality regimes	SNP	current	1
E	connectivity	Terrestrial landscape connectivity	SNP	current	0.509
E	connectivity	Aquatic connectivity	SNP	current	0.2
E	connectivity	Spontaneous vegetation dynamics	SNP	current	0.49
E	connectivity	Invasive species	SNP	current	1
E	trophic	Large species	SNP	current	0.69

## Sheet: Figure 2b
location	time_period	H	E	E(geometric mean)	R
Millingerwaard	baseline	0.6115	0.0239531	0.288262	0.11199
SNP	baseline	0.2	0.050605	0.369883	0.295906
Ibera	baseline	0.142667	0.0732293	0.418371	0.358683
Millingerwaard	current	0.265	0.0629381	0.397775	0.292365
SNP	current	0	0.23708	0.618916	0.618916
Ibera	current	0.2	0.257274	0.636012	0.50881
